# Supplementary material for: Acetoclastic versus hydrogenotrophic methanogenesis: defining how pH and alkalinity shape acetate metabolism in a haloalkaliphilic methanogenic community for biomethane production
Source: Appl Microbiol Biotechnol. 2026 Feb 16;110(1):66. doi: 10.1007/s00253-026-13725-0 (PMC12909423; doi:10.1007/s00253-026-13725-0)
Supplement: Supplementary file 1 — Summary (XLSX 12.0 KB) [file 253_2026_13725_MOESM1_ESM.xlsx]

## Sheet: Acetoclastic
Reactants	CAT	AN
H2	0	0
CO2	1	0.05
HCO3-	0	0
CO3-2	0	0
Acetate	-1	-0.525
CH4	1	0
Biomass	0	1
NH4+	0	-0.2
H2O	0	0.45
H+	-1	-0.325
e-	0	0

## Sheet: Hydrogenotrophic
Reactants	CAT	AN
H2	-4	-0.1
CO2	-1	0
HCO3-	0	0
CO3-2	0	0
Acetate	0	-0.5
CH4	1	0
Biomass	0	1
NH4+	0	-0.2
H2O	2	0.5
H+	0	-0.3
e-	0	0

## Sheet: Acetate_ox
Reactants	CAT	AN
H2	4	0
CO2	2	0.05
HCO3-	0	0
CO3-2	0	0
Acetate	-1	-0.525
CH4	0	0
Biomass	0	1
NH4+	0	-0.2
H2O	-2	0.45
H+	-1	-0.325
e-	0	0

## Sheet: GF0
Reactants	GF0
H2	0
CO2	-384.4
HCO3-	-586.84
CO3-2	-527.89
Acetate	-369.4
CH4	-50.83
Biomass	-67
NH4+	-79.4
H2O	-237.2
H+	0
e-	0
