# Supplementary material for: Acetoclastic versus hydrogenotrophic methanogenesis: defining how pH and alkalinity shape acetate metabolism in a haloalkaliphilic methanogenic community for biomethane production
Source: Appl Microbiol Biotechnol. 2026 Feb 16;110(1):66. doi: 10.1007/s00253-026-13725-0 (PMC12909423; doi:10.1007/s00253-026-13725-0)
Supplement: Supplementary file 2 — (TXT 183 KB) [file 253_2026_13725_MOESM2_ESM.ipynb]

# %% [code]
#import libraries
import pandas as pd
import numpy as np
from matplotlib import pyplot as plt
import scipy.ndimage
import matplotlib.patches as mpatches
import matplotlib.pyplot as plt
import seaborn as sns

# %% [code]
#import stochiometry from excel
#excel should be on the same folder as python notebook
Ac_stoch = pd.read_excel('summary.xlsx', sheet_name= 'Acetoclastic', index_col= 0)
Hyd_stoch = pd.read_excel('summary.xlsx', sheet_name= 'Hydrogenotrophic', index_col= 0)
Acetate_ox_stoch = pd.read_excel('summary.xlsx', sheet_name= 'Acetate_ox', index_col= 0)


GF0 =  pd.read_excel('summary.xlsx', sheet_name= 'GF0', index_col= 0)
#Acess all stochiometries
#Ac_stoch

# %% [code]
#calculate deltaG0

#dot product
Ac_DG0 = float(Ac_stoch.loc[:,'CAT']@GF0)
print(Ac_DG0)
Hyd_DG0 = float(Hyd_stoch.loc[:,'CAT']@GF0)
print(Hyd_DG0)
Acox_DG0 = float(Acetate_ox_stoch.loc[:,'CAT']@GF0)
print(Acox_DG0)


# %% [code]
#general data
R = 0.008314463 #Kj/K/mol
T = 298.15+10 #35C
#correc
Henryc_H2 = 0.00078 #mol/L/bar
Henryc_CH4 = 0.0014 #mol/L/bar
#averave pressure in bottle
P = 1.0135 # assumed 1 atm
gas_V = 50/1000 #L
Liq_V = 65/1000 #L

# %% [code]
#fixed concentrations 
Acetate = 15/1000 #M
Ammonia = 5/1000 #M

#control gas bag concentrations - consider my initial
CH4_gb = 0.006
H2_gb = 0.2/100

H2_gb_con = H2_gb*(P)*(Henryc_H2)
print(H2_gb_con*1000)
CH4_gb_con = CH4_gb*(P)*(Henryc_CH4)
print(CH4_gb_con*1000)

# %% [code]
#pH concentration range
step_pH = 500 # ammount of steps between the range can be adjusted
pH_c = np.linspace(6,10,step_pH)
proton_c = 10**(-pH_c) 

# %% [code]
#carbonate speciation

#DIC fraction considering pH - PTizer database
#equlibrium constants 
pk1 = 6.3374 ; K1 = 10**-pk1
#temperature correaction
Te = 298.15; DeltaH1 = -3.561*4.184 #Kj/mol # default temperature 
#van Hoff correction
K1 = K1*np.exp((DeltaH1/R)*(1/Te-1/T))
pk2 = 10.3393 ; K2 = 10**-pk2 
#van Hoff correction
DeltaH2 = -5.738*4.184 ; K2 = K2*np.exp((DeltaH2/R)*(1/Te-1/T))

#FRACTION FOR EACH SPECIE
f_CO2 = (proton_c**2)/(proton_c**2+K1*proton_c+K1*K2)
f_HCO3 = (K1*proton_c)/(proton_c**2+K1*proton_c+K1*K2)
f_CO3 = (K1*K2)/(proton_c**2+K1*proton_c+K1*K2)

# %% [code]
#create alkalinity array
Alk_n = np.array([0.1,0.6,1.2])


# %% [code]
#create matrix to save data
Ac_mat = np.zeros((3,step_pH))
Hyd_mat = np.zeros((3,step_pH))
Acox_mat = np.zeros((3,step_pH))

null_c = np.ones(step_pH) #when I am not taking concentration into account

for i in range(3):
    H2_c = null_c*H2_gb_con
    CO2_c = null_c*Alk_n[i]*f_CO2
    HCO3_c =  null_c*Alk_n[i]*f_HCO3
    CO3_c =  null_c*Alk_n[i]*f_CO3
    Acet_c = null_c*Acetate
    CH4_c = null_c*CH4_gb_con
    Bio_c = null_c
    NH4_c = null_c*Ammonia
    H2O_c = null_c
    proton_c = proton_c
    el_c = null_c

    #samw concentrations as defined before
    Concentrations = np.array((H2_c,CO2_c,HCO3_c,CO3_c,Acet_c,CH4_c,Bio_c,NH4_c,H2O_c,proton_c,el_c))
    ln_con = np.log(Concentrations)
    
    #Calculate for the given H2 concentration within a pH range
    #Acetoclastic
    Ac_DG = Ac_DG0 + R*T*Ac_stoch.loc[:,'CAT']@ln_con 
    #Hydrogenotrophic
    Hyd_DG = Hyd_DG0 + R*T*Hyd_stoch.loc[:,'CAT']@ln_con 
    #Acetate oxidation
    Acox_DG = Acox_DG0 + R*T*Acetate_ox_stoch.loc[:,'CAT']@ln_con 
    #save in the matrix each value
    Ac_mat[i] = Ac_DG ; Hyd_mat[i] = Hyd_DG; Acox_mat[i] = Acox_DG

# %% [code]
#horizontal

# %% [code]
import matplotlib as mpl
import matplotlib.pyplot as plt
import seaborn as sns

# --------------------
# GLOBAL STYLE
# --------------------
# Use Arial as required by journal
mpl.rcParams['font.family'] = 'Arial'
mpl.rcParams['font.sans-serif'] = ['Arial']

# Use seaborn style
sns.set_style("whitegrid")

# --------------------
# DATA & COLORS
# --------------------
# Define colors using a colorblind-friendly palette
colors = sns.color_palette("colorblind", 3)

# Labels for legend (with eq/L units)
labels = [f'{Alk_n[i]} eq/L' for i in range(3)]  # Alk_n must be defined: length 3

# --------------------
# FIGURE SETUP
# --------------------
fig, axes = plt.subplots(3, 1, figsize=(16, 6), sharex=True, sharey=True)

titles   = ['Acetoclastic', 'Hydrogenotrophic', 'Acetate Oxidation']
datasets = [Ac_mat, Hyd_mat, Acox_mat]  # each should be shape (3, len(pH_c))

# --------------------
# PLOTTING
# --------------------
for j, ax in enumerate(axes):
    # Plot lines for each alkalinity
    for i in range(3):
        ax.plot(
            pH_c,                # x-axis: pH
            datasets[j][i],      # y data for this pathway & alkalinity
            color=colors[i],
            linewidth=4.5,
            label=labels[i],
            alpha=1
        )

    # Horizontal reference line at ΔG = -1
    ax.hlines(
        y=-1,
        xmin=6,
        xmax=12,
        color='grey',
        linestyles='dashed',
        linewidth=2
    )

    # Titles and labels
    ax.set_title(titles[j], fontsize=22)
    ax.set_xlabel('pH', fontsize=20)

    if j == 0:
        ax.set_ylabel('ΔG (kJ/mol)', fontsize=20)

    # Axes limits
    ax.set_xlim([6, 10])

    # Tick label sizes
    ax.tick_params(axis='both', labelsize=14)

    # ---- Legend (single, larger legend) ----
    legend = ax.legend(
        title="Alkalinity",
        loc="best",
        fontsize=16,       # legend entries
        title_fontsize=18, # legend title
        frameon=True
    )
    # Optional cosmetic tweaks
    legend.get_frame().set_alpha(1.0)   # solid white background
    legend.get_frame().set_linewidth(1)

# --------------------
# LAYOUT & SHOW
# --------------------
plt.tight_layout()
plt.show()


# %% [code]
#SAVE FIG
fig.savefig("FIGURE3_JPEG.jpeg", dpi=800, bbox_inches='tight')  # vector format
#fig.savefig("FIGURE3_EPS.eps", format="eps", bbox_inches="tight", dpi=800)

# %% [code]
#vertical

# %% [code]
import matplotlib as mpl
import matplotlib.pyplot as plt
import seaborn as sns

# --------------------
# GLOBAL STYLE (same as other figure)
# --------------------
mpl.rcParams['font.family'] = 'Arial'
mpl.rcParams['font.sans-serif'] = ['Arial']
sns.set_style("whitegrid")

# Colors and legend labels (same pattern)
colors = sns.color_palette("colorblind", 3)
labels = [f'{Alk_n[i]} eq/L' for i in range(3)]  # Alk_n: length 3

# --------------------
# FIGURE SETUP
#   - same width (7)
#   - height scaled for 3 panels
# --------------------
fig, axes = plt.subplots(3, 1, figsize=(7, 16.5),
                         sharex=True, sharey=True)

titles   = ["Acetoclastic", "Hydrogenotrophic", "Acetate oxidation"]
datasets = [Ac_mat, Hyd_mat, Acox_mat]  # each: shape (3, len(pH_c))

# --------------------
# PLOTTING
# --------------------
for j, ax in enumerate(axes):

    # Plot lines for each alkalinity
    for i in range(3):
        ax.plot(
            pH_c,                  # x-axis: pH
            datasets[j][i],        # y data for this pathway & alkalinity
            color=colors[i],
            linewidth=4.5,
            label=labels[i],
            alpha=1
        )

    # Horizontal reference line at ΔG = -1
    ax.hlines(
        y=-1,
        xmin=6,
        xmax=12,
        color='grey',
        linestyles='dashed',
        linewidth=2
    )

    # ---- Title: same fontsize and padding as original figure ----
    ax.set_title(titles[j], fontsize=22, pad=10)

    # ---- Axes labels, limits, ticks (match style) ----
    ax.set_xlabel("pH", fontsize=20)
    ax.set_ylabel("ΔG (kJ/mol)", fontsize=20)
    ax.set_xlim(6, 10)
    ax.tick_params(axis='both', labelsize=10)

# --------------------
# SINGLE GLOBAL LEGEND (same style & placement as original script)
# --------------------
handles, leg_labels = axes[0].get_legend_handles_labels()

fig.legend(
    handles, leg_labels,
    title="Alkalinity",
    loc="lower center",
    bbox_to_anchor=(0.13, -0.06, 0.79, 0.1),
    mode="expand",
    ncol=3,
    frameon=True,
    title_fontsize=18
)

# --------------------
# LAYOUT (same as original)
# --------------------
plt.tight_layout(pad=3)
plt.subplots_adjust(bottom=0.10)

fig.patch.set_alpha(1)
for ax in fig.get_axes():
    ax.set_facecolor('white')

# Save (adjust filename as needed)
# fig.savefig("FIGURE_DG_EPS.eps", format="eps", bbox_inches="tight", dpi=800)
fig.savefig("FIGURE_DG_JPEG_VERTICAL.jpeg", dpi=800, bbox_inches='tight')
plt.show()


# %% [code]
