# Supplementary material for: Acetoclastic versus hydrogenotrophic methanogenesis: defining how pH and alkalinity shape acetate metabolism in a haloalkaliphilic methanogenic community for biomethane production
Source: Appl Microbiol Biotechnol. 2026 Feb 16;110(1):66. doi: 10.1007/s00253-026-13725-0 (PMC12909423; doi:10.1007/s00253-026-13725-0)
Supplement: Supplementary file 3 — (XLSX 96.7 KB) [file 253_2026_13725_MOESM3_ESM.xlsx]

## Sheet: raw qPCR
pH	Alkalinity (eq/L)	probe	CT	dilution	DNA (copies/µL)	average (copies /µL)	dev	Methanocrinis %	dev	Methanocalculus %	dev			calibration lines
8.2	0.1	methanocrinis	21.78	1	431294	720152	288858	94.8645	1.95	5.13552	1.95			CT = alog10(DNA copies)+b
		methanocrinis	23.13	0.5	1.00901e+06									type	a	b
		methanocalculus	20.3	1	41271.4	38985.7	2285.7							methanocalculus	-3.2002	35.071
		methanocalculus	22.7	0.2	36700									methanocrinis	-4.0928	44.842
9		methanocrinis	22.01	1	378946	395716	16769.9	97.5769	0.33	2.42308	0.33
		methanocrinis	24.72	0.2	412485
		methanocalculus	22.49	1	8537.23	9826.61	1289.38
		methanocalculus	24.36	0.5	11116
9.2		methanocrinis	21.35	1	549333	509400	39933.2	97.5298	0.2	2.47018	0.2
		methanocrinis	24.49	0.2	469467
		methanocalculus	21.88	1	13241.3	12901.8	339.477
		methanocalculus	24.19	0.5	12562.3
9.5		methanocrinis	23.08	1	207559	199201	8358.56	96.6711	0.45	3.32889	0.45
		methanocrinis	26.09	0.2	190842
		methanocalculus	23.08	1	7774.89	6859.52	915.367
		methanocalculus	26.09	0.5	5944.16
10		methanocrinis	22.18	1	257033	246019	11013.8	95.4059	0.48	4.59407	0.48
		methanocrinis	24.14	0.2	235005
		methanocalculus	22.7	1	10670.5	11846.5	1175.98
		methanocalculus	25.72	0.5	13022.5
11		methanocrinis	21.19	1	601075	550256	50818.8	90.848	0.77	9.152	0.77
		methanocrinis	24.38	0.2	499438
		methanocalculus	1	1	55432.7	55432.7	0
		methanocalculus	*	*	*
pH	Alkalinity (eq/L)	probe	CT	dilution	DNA (copies/µL)	average (copies /µL)	dev	Methanocrinis %	dev	Methanocalculus %	dev
8.2	0.6	methanocrinis	27.22	0.2	101060	101060	0	91.6665	1.34	8.33352	1.34
		methanocrinis	*	*	*
		methanocalculus	24.4	0.2	10800.6	9187.51	1613.12
		methanocalculus	27.13	0.04	7574.39
8.5		methanocrinis	30.21	0.2	18794.4	13508.8	5285.58	95.4473	1.72	4.55268	1.72
		methanocrinis	34.54	0.04	8223.24
		methanocalculus	28.42	0.2	598.794	644.348	45.5539
		methanocalculus	30.46	0.04	689.902
9		methanocrinis	29.49	0.2	28180.4	25282.6	2897.8	95.5574	2.17	4.44264	2.17
		methanocrinis	32.76	0.04	22384.8
		methanocalculus	26.92	0.2	1761.97	1175.43	586.534
		methanocalculus	30.68	0.04	588.9
9.2		methanocrinis	29.5	0.2	28022.3	22506.9	5515.42	87.635	3.1	12.365	3.1
		methanocrinis	33.25	0.04	16991.5
		methanocalculus	25.91	0.2	3644.21	3175.64	468.568
		methanocalculus	28.56	0.04	2707.08
9.5		methanocrinis	30.28	0.2	18068.6	18068.6	0	69.9085	0.35	30.0915	0.35
		methanocrinis	*	*	*
		methanocalculus	24.88	0.2	7646.43	7777.48	131.057
		methanocalculus	27.07	0.04	7908.54
10		methanocrinis	28.43	0.2	51161	56718.2	5557.2	52.0797	3.76	47.9203	3.76
		methanocrinis	32.57	0.016	62275.4
		methanocalculus	22.06	0.2	58163.9	52188.4	5975.49
		methanocalculus	25.89	0.04	46212.9
pH	Alkalinity (eq/L)	probe	CT	dilution	DNA (copies/µL)	average (copies /µL)	dev	Methanocrinis %	dev	Methanocalculus %	dev
8.2	1.2	methanocalculus	15.16	1	833237	821476	11761.3	93.2157	1.06	6.78428	1.06
		methanocalculus	18.4	0.2	809715
		methanocrinis	*	*	*	1.1287e+07	0
		methanocrinis	20.07	0.1	1.1287e+07
8.5		methanocalculus	14.01	1	3.81198e+06	2.96014e+06	851846	82.4838	4.63	17.5162	4.63
		methanocalculus	17.07	0.2	2.10829e+06
		methanocrinis	15.87	1	1.19887e+07	1.39393e+07	1.95058e+06
		methanocrinis	18.23	0.2	1.58899e+07
9		methanocalculus	16.04	1	884740	877390	7350.49	82.958	1.58	17.042	1.58
		methanocalculus	17.99	0.2	870039
		methanocrinis	17.72	1	4.23408e+06	4.27102e+06	36936.2
		methanocrinis	20.55	0.2	4.30795e+06
9.2		methanocalculus	15.85	0.2	5.07174e+06	4.71612e+06	355621	51.7619	2.15	48.2381	2.15
		methanocalculus	16.06	0.2	4.3605e+06
		methanocrinis	17.48	1	4.84617e+06	5.06063e+06	214462
		methanocrinis	20.19	0.2	5.2751e+06
9.5		methanocalculus	13.08		7.44317e+06	6.35913e+06	1.08404e+06	36.909	3.97	63.091	3.97
		methanocalculus	16.46		3.26997e+06
		methanocrinis	17.95		3.72017e+06	3.72017e+06	0
		methanocrinis	*	*	*
10		methanocalculus	15	1	1.8698e+06	2.2172e+06	173698	39.7529	2	60.2471	2
		methanocalculus	17	0.2	2.2172e+06
		methanocrinis	19.66	1	1.42153e+06	1.46298e+06	41448.4
		methanocrinis	22.42	0.2	1.50443e+06

## Sheet: inocullum 16s
qPCR results for each inocullum
pH	Alkalinity (eq/L)	probe	CT	dilution	DNA (copies/µL)	average (copies /µL)	dev	Methanocrinis %	dev	Methanocalculus %	dev
8.8	0.1	methanocalculus	*	*	*	266.815	0	98.713		1.28702
8.8	0.1	methanocalculus	28.27	0.5	266.815
8.8	0.1	methanocrinis	*	*	*	20464.4	0
8.8	0.1	methanocrinis	28.43	0.5	20464.4
pH	Alkalinity (eq/L)	probe	CT	dilution	DNA (copies/µL)	average (copies /µL)	dev	Methanocrinis %	dev	Methanocalculus %	dev
8.76	0.6	methanocalculus	*	*	*	287.44	0	98.7175		1.2825
8.76	0.6	methanocalculus	29.44	0.2	287.44
8.76	0.6	methanocrinis	*	*	*	22125.1	0
8.76	0.6	methanocrinis	29.92	0.2	22125.1
pH	Alkalinity (eq/L)	probe	CT	dilution	DNA (copies/µL)	average (copies /µL)	dev	Methanocrinis %	dev	Methanocalculus %	dev
8.73	1.2	methanocalculus	*	*	*	223.449	0	99.0648		0.935178
8.73	1.2	methanocalculus	29.79	0.2	223.449
8.73	1.2	methanocrinis	*	*	*	23670.3	0
8.73	1.2	methanocrinis	29.8	0.2	23670.3
